# Supplementary material for: Genetic Diversity and Forensic Parameters of 27 Y-STRs in Two Mestizo Populations from Western Mexico
Source: Genes (Basel). 2025 Mar 19;16(3):352. doi: 10.3390/genes16030352 (PMC11942575; doi:10.3390/genes16030352)
Supplement: Supplementary file 1 [file genes-16-00352-s001.zip]

Archive with 3 entries (3 files):
- Table S1. Haplotype database.xlsx
- Table S2. Haplotype frequency.xlsx
- Table S3_Genetic distances.pdf
